# Supplementary material for: Root-microbe systems: the effect and mode of interaction of Stress Protecting Agent (SPA) Stenotrophomonas rhizophila DSM14405T
Source: Front Plant Sci. 2013 May 14;4:141. doi: 10.3389/fpls.2013.00141 (PMC3653106; doi:10.3389/fpls.2013.00141)
Supplement: Table S1A — Significantly up-regulated genes in S. rhizophila DSM14405T under salt shock. [file DataSheet1.ZIP]

Archive with 4 entries (4 files):
- 51567__Table_S2B.PDF
- 51567_Berg_Table_S1A.PDF
- 51567_Berg_Table_S1B.PDF
- 51567_Berg_Table_S2A.PDF
